# Supplementary material for: MyTrack+: Human-centered design of an mHealth app to support long-term weight loss maintenance
Source: Front Digit Health. 2024 Apr 22;6:1334058. doi: 10.3389/fdgth.2024.1334058 (PMC11070543; doi:10.3389/fdgth.2024.1334058)
Supplement: Supplementary file 1 [file Datasheet1.zip]

Archive with 21 entries (17 files):
- Data Sheet 1_v1/
- Data Sheet 1_v1/figures/
- Data Sheet 1_v1/figures/.DS_Store
- Data Sheet 1_v1/figures/design-process.jpg
- Data Sheet 1_v1/figures/fig1-mockup.jpg
- Data Sheet 1_v1/figures/fig2-prototype1.jpg
- Data Sheet 1_v1/figures/fig3-prototype2.jpg
- Data Sheet 1_v1/figures/fig4-study-procedure.jpg
- Data Sheet 1_v1/figures/fig5-final.jpg
- Data Sheet 1_v1/figures/logo1.eps
- Data Sheet 1_v1/__MACOSX/
- Data Sheet 1_v1/__MACOSX/._figures
- Data Sheet 1_v1/__MACOSX/figures/
- Data Sheet 1_v1/__MACOSX/figures/._.DS_Store
- Data Sheet 1_v1/__MACOSX/figures/._design-process.jpg
- Data Sheet 1_v1/__MACOSX/figures/._fig1-mockup.jpg
- Data Sheet 1_v1/__MACOSX/figures/._fig2-prototype1.jpg
- Data Sheet 1_v1/__MACOSX/figures/._fig3-prototype2.jpg
- Data Sheet 1_v1/__MACOSX/figures/._fig4-study-procedure.jpg
- Data Sheet 1_v1/__MACOSX/figures/._fig5-final.jpg
- Data Sheet 1_v1/__MACOSX/figures/._logo1.eps
